# Supplementary material for: Treatment patterns for advanced therapies in Canadians with moderate-to-severe inflammatory bowel disease: a retrospective cohort analysis
Source: J Can Assoc Gastroenterol. 2024 Oct 29;8(1):21–30. doi: 10.1093/jcag/gwae040 (PMC11788506; doi:10.1093/jcag/gwae040)
Supplement: gwae040_suppl_Supplementary_Materials [file gwae040_suppl_supplementary_materials.zip]

Archive with 4 entries (4 files):
- CEGeniusLog.txt
- RECORDED ICJME forms 23SEP2024.pdf
- RECORDED manu STROBE_checklist_21FEB2024.docx
- RECORDED manuscript supplementary information V06 06AUG2024.docx
