# Supplementary material for: Treatment patterns for advanced therapies in Canadians with moderate-to-severe inflammatory bowel disease: a retrospective cohort analysis
Source: J Can Assoc Gastroenterol. 2024 Oct 29;8(1):21–30. doi: 10.1093/jcag/gwae040 (PMC11788506; doi:10.1093/jcag/gwae040)
Supplement: gwae040_suppl_Supplementary_Materials [file gwae040_suppl_supplementary_materials.zip › CEGeniusLog.txt]

Date and Time	Username	UserDomainname	Filenamepath	Error Number	Error Message	System Exception	Error LineNumber	Error MethodName	Applicationstarttime	Applicationendtime	CPU Used (%)	RAM Used (MB)

25-Sep-24 11:04:58	9107636	H-J-PCOUPJ-02	CEGenius v2.7.30	\\\\j-fs01\\OUP_Journals-L\\Production\\JCAGAS\\gwae040\\FROM_CLIENT\\Accepted_manuscripts\\jcag-2024-0008-20240923131945\\suppl_data\\RECORDED manu STROBE_checklist_21FEB2024.docx	ThisAddInErr_007	Error in Validating MoveToWord	Root element is missing.	0	Application_DocumentBeforeClose			0%	11604MB
